# Supplementary material for: Nurse-led shared decision-making for hemodialysis vascular access: a randomized controlled trial
Source: Front Med (Lausanne). 2026 Jul 3;13:1878576. doi: 10.3389/fmed.2026.1878576 (PMC13377352; doi:10.3389/fmed.2026.1878576)
Supplement: Supplementary file 1 [file Table_1.XLS]

## Sheet: Contents
Contents of Supplementary Tables
Table S1	Comparative Matrix of Three Common Vascular Accesses for Hemodialysis.
Table S2	Decisional Conflict Scale (Post-intervention).
Table S3	Decisional Conflict Scale (Baseline Score).
Table S4	Self-Rating Anxiety Scale.
Table S5	Satisfaction with Decision Scale.

## Sheet: Table S1
Table S1. Comparative Matrix of Three Common Vascular Accesses for Hemodialysis
Evaluation Dimension	Autologous Arteriovenous Fistula (AVF)	Arteriovenous Graft (AVG)	Central Venous Catheter (CVC)
Appearance & Mobility	Highest: Subcutaneous; does not interfere with bathing or dressing.	High: Subcutaneous; normal activity possible after healing.	Restricted: External tubing; showering strictly prohibited; mobility limited by risk of pulling.
Expected Lifespan	Longest: Median 5–10 years; can exceed 20 years with excellent maintenance.	Moderate: Generally usable for 3–5 years.	Shortest: Typically used for temporary or short-term transition.
Time to Readiness	Slowest: Requires a maturation period of 2–3 months.	Moderate: Typically 2–4 weeks; "early-cannulation" grafts ready in 24–72h.	Fastest: "Plug-and-play"; ideal for emergency dialysis.
Cannulation Experience	Required: Two needles per session; involves mild puncture pain.	Required: Two needles per session; involves puncture pain.	Painless: Direct connection to tubing; no skin puncture required.
Infection Risk	Minimal: Subcutaneous location makes bacterial invasion difficult.	Moderate: Synthetic material poses a slightly higher risk than AVF.	Extremely High: Direct path to the heart; prone to severe systemic infections.
Thrombosis Risk	Low: Provides the smoothest blood flow with good vessel conditions.	Higher: Prone to blockage at the synthetic-to-native vessel junction.	Moderate: Prone to fibrin sheath formation within the lumen.
Daily Maintenance	Exercise Required: Daily hand-grip exercises needed to promote maturation.	Simple: No special exercise required; regular thrill checks only.	Complex: Requires daily dressing checks; must avoid compression or dislodgement.
Long-term Impact	Best Protection: Preserves central veins; currently the "First Choice" access.	Fair: Multiple surgeries may lead to depletion of vessel sites.	Poor: Long-term use frequently leads to central venous stenosis or occlusion.

## Sheet: Table S2
Table S2. Decisional Conflict Scale (Post-intervention)
Patient ID	Uncertainty		Informed		Values Clarity		Support		Effective Decision		Total score
	con	test	con	test	con	test	con	test	con	test	con	test
1	3	0	3	1	4	1	3	0	7	3	31.25	15.625
2	5	1	5	2	6	2	5	1	9	4	46.875	7.8125
3	3	0	3	0	4	0	3	0	6	2	29.6875	15.625
4	2	0	2	0	3	0	2	0	5	0	21.875	3.125
5	3	2	3	3	4	3	3	2	6	5	29.6875	0
6	4	5	4	6	5	6	4	5	7	8	37.5	23.4375
7	3	2	3	3	4	3	3	2	6	5	29.6875	46.875
8	5	3	5	4	6	4	5	3	8	5	45.3125	23.4375
9	8	1	8	2	9	2	8	1	11	4	68.75	29.6875
10	2	1	2	2	3	2	2	1	6	3	23.4375	15.625
11	6	3	6	4	7	4	6	3	10	6	54.6875	14.0625
12	10	7	10	8	11	8	10	7	13	10	84.375	31.25
13	6	4	6	5	7	5	6	4	9	7	53.125	62.5
14	1	2	1	3	2	3	1	2	4	5	14.0625	39.0625
15	1	0	1	1	2	1	1	0	4	3	14.0625	23.4375
16	6	1	6	2	7	2	6	1	10	4	54.6875	7.8125
17	5	3	5	4	6	4	5	3	8	5	45.3125	15.625
18	5	0	5	0	6	0	5	0	8	2	45.3125	29.6875
19	9	6	9	7	10	7	9	6	12	9	76.5625	3.125
20	0	0	0	0	0	0	0	0	0	0	0	54.6875
21	5	4	5	5	6	5	5	4	8	7	45.3125	0
22	4	0	4	0	5	0	4	0	7	1	37.5	39.0625
23	0	0	0	0	0	0	0	0	0	0	0	1.5625
24	2	1	2	2	3	2	2	1	5	4	21.875	0
25	5	2	5	3	6	3	5	2	9	5	46.875	15.625
26	9	5	9	6	10	6	9	5	13	8	78.125	23.4375
27	9	3	9	4	10	4	9	3	12	6	76.5625	46.875
28	4	3	4	4	5	4	4	3	7	6	37.5	31.25
29	5	4	5	5	6	5	5	4	9	7	46.875	31.25
30	3	0	3	0	4	0	3	0	7	2	31.25	39.0625
31	9	4	9	5	10	5	9	4	12	7	76.5625	3.125
32	0	0	0	0	0	0	0	0	2	1	3.125	39.0625
33	11	4	11	5	12	5	11	4	14	6	92.1875	1.5625
34	3	0	3	1	4	1	3	0	6	3	29.6875	37.5
35	7	4	7	5	8	5	7	4	10	7	60.9375	7.8125
36	8	6	8	7	9	7	8	6	12	9	70.3125	39.0625
37	3	3	3	4	4	4	3	3	6	6	29.6875	54.6875
38	9	7	9	8	10	8	9	7	12	10	76.5625	31.25
39	1	0	1	1	2	1	1	0	5	3	15.625	62.5
40	2	0	2	0	3	0	2	0	5	2	21.875	7.8125
41	1	0	1	0	2	0	1	0	5	1	15.625	3.125
42	0	0	0	0	1	0	0	0	3	1	6.25	1.5625
43	8	3	8	4	9	4	8	3	11	5	68.75	1.5625
44	6	3	6	4	7	4	6	3	10	6	54.6875	29.6875
45	9	7	9	8	10	8	9	7	12	10	76.5625	31.25
46	1	0	1	0	2	0	1	0	4	2	14.0625	62.5
47	5	4	5	5	6	5	5	4	9	7	46.875	3.125
48	6	0	6	1	7	1	6	0	9	3	53.125	39.0625
49	2	0	2	0	3	0	2	0	6	2	23.4375	7.8125
50	4	0	4	0	5	0	4	0	8	2	39.0625	3.125
51	3	2	3	3	4	3	3	2	6	5	29.6875	3.125
52	9	6	9	7	10	7	9	6	12	8	76.5625	23.4375
53	5	3	5	4	6	4	5	3	9	6	46.875	53.125
54	0	1	0	2	1	2	0	1	3	4	6.25	31.25
55	4	1	4	2	5	2	4	1	7	4	37.5	15.625
56	2	0	2	0	3	0	2	0	6	1	23.4375	15.625
57	2	2	2	3	3	3	2	2	5	5	21.875	1.5625
58	8	4	8	5	9	5	8	4	11	7	68.75	23.4375
59	7	4	7	5	8	5	7	4	10	7	60.9375	39.0625
60	5	2	5	3	6	3	5	2	8	5	45.3125	39.0625

## Sheet: Table S3
Table S3. Decisional Conflict Scale (Baseline Score)
Patient ID	Uncertainty		Informed		Values Clarity		Support		Effective Decision		Total score
	con	test	con	test	con	test	con	test	con	test	con	test
1	5	7	6	8	7	8	5	8	8	11	48.4375	65.625
2	4	5	4	6	5	6	4	6	7	9	37.5	50
3	5	7	6	8	7	9	6	8	9	12	51.5625	68.75
4	5	10	6	11	8	11	6	11	9	14	53.125	89.0625
5	7	5	8	6	8	6	7	6	10	9	62.5	50
6	7	2	8	3	8	3	8	2	11	6	65.625	25
7	6	5	7	6	8	6	7	6	10	9	59.375	50
8	5	3	6	4	6	5	5	4	8	8	46.875	37.5
9	1	4	2	5	3	6	2	5	5	8	20.3125	43.75
10	6	6	7	7	8	8	7	7	10	11	59.375	60.9375
11	4	3	4	4	5	4	4	3	7	7	37.5	32.8125
12	1	0	2	0	1	0	2	0	5	1	17.1875	1.5625
13	4	2	5	3	5	4	5	3	8	6	42.1875	28.125
14	9	5	10	6	10	6	10	6	13	10	81.25	51.5625
15	7	8	8	9	9	9	8	9	11	12	67.1875	73.4375
16	3	4	3	5	4	6	3	5	6	8	29.6875	43.75
17	5	3	6	4	6	5	5	4	8	8	46.875	37.5
18	3	7	4	8	5	9	4	8	7	11	35.9375	67.1875
19	2	0	3	0	3	1	3	0	6	3	26.5625	6.25
20	11	12	12	12	12	12	11	12	14	16	93.75	100
21	5	2	6	3	6	4	6	3	9	7	50	29.6875
22	4	8	5	9	6	10	4	9	7	12	40.625	75
23	10	12	11	12	12	12	11	12	14	16	90.625	100
24	7	6	8	7	9	7	8	7	11	10	67.1875	57.8125
25	4	4	5	5	5	5	5	5	8	8	42.1875	42.1875
26	1	0	2	0	2	1	2	0	5	3	18.75	6.25
27	1	2	1	3	2	4	1	3	4	6	14.0625	28.125
28	6	4	7	5	7	5	6	4	9	8	54.6875	40.625
29	5	2	6	3	6	4	5	3	8	6	46.875	28.125
30	5	8	5	9	7	9	5	9	8	12	46.875	73.4375
31	1	1	2	2	2	3	2	2	5	5	18.75	20.3125
32	10	10	10	11	12	11	10	11	13	15	85.9375	90.625
33	0	1	0	2	0	3	0	1	3	5	4.6875	18.75
34	5	6	6	7	7	8	6	7	9	11	51.5625	60.9375
35	3	1	4	2	4	3	4	2	7	6	34.375	21.875
36	3	0	4	0	3	0	3	0	6	3	29.6875	4.6875
37	7	4	8	5	8	5	8	5	11	8	65.625	42.1875
38	3	0	4	0	3	0	3	0	6	2	29.6875	3.125
39	7	7	8	8	9	8	8	8	11	11	67.1875	65.625
40	6	8	7	9	8	9	7	9	10	12	59.375	73.4375
41	6	10	7	11	8	11	7	10	10	14	59.375	87.5
42	8	9	9	10	10	11	8	10	11	14	71.875	84.375
43	2	3	2	4	3	5	2	3	5	7	21.875	34.375
44	3	3	4	4	4	5	4	4	7	7	34.375	35.9375
45	3	0	4	0	3	0	3	0	6	2	29.6875	3.125
46	7	8	8	9	9	10	7	9	10	13	64.0625	76.5625
47	5	1	6	2	6	3	5	2	8	6	46.875	21.875
48	3	6	3	7	4	8	3	7	6	10	29.6875	59.375
49	6	8	7	9	8	9	6	9	9	12	56.25	73.4375
50	4	7	5	8	6	9	4	8	7	11	40.625	67.1875
51	7	5	8	6	8	6	7	5	10	9	62.5	48.4375
52	2	0	3	0	3	1	3	0	6	3	26.5625	6.25
53	4	3	5	4	5	5	5	4	8	8	42.1875	37.5
54	9	7	10	8	11	8	10	8	13	11	82.8125	65.625
55	5	5	6	6	7	7	6	6	9	10	51.5625	53.125
56	5	9	6	10	7	11	6	10	9	13	51.5625	82.8125
57	8	5	9	6	9	7	8	6	11	10	70.3125	53.125
58	3	1	3	2	3	3	3	2	6	5	28.125	20.3125
59	3	1	4	2	4	3	4	2	7	6	34.375	21.875
60	5	4	6	5	6	5	5	5	8	8	46.875	42.1875

## Sheet: Table S4
Table S4. Self-Rating Anxiety Scale
Patient ID	Baseline Score		Post-intervention
	con	test	con	test
1	46	59	40	48
2	35	46	29	35
3	50	62	44	51
4	51	80	45	69
5	57	42	51	31
6	58	21	52	10
7	55	44	49	33
8	42	36	36	25
9	19	45	13	34
10	56	54	50	43
11	34	31	28	20
12	15	0	9	0
13	40	26	34	15
14	74	43	68	32
15	64	62	58	51
16	28	43	22	32
17	44	36	38	25
18	34	61	28	50
19	23	6	17	0
20	80	80	80	80
21	45	28	39	17
22	40	68	34	57
23	80	80	80	80
24	61	49	55	38
25	38	38	32	27
26	17	11	11	0
27	12	29	6	18
28	50	35	44	24
29	42	25	36	14
30	44	64	38	53
31	16	22	10	11
32	80	77	75	66
33	2	23	0	12
34	50	55	44	44
35	32	24	26	13
36	26	5	20	0
37	61	35	55	24
38	26	0	20	0
39	64	56	58	45
40	56	65	50	54
41	57	75	51	64
42	69	73	63	62
43	20	34	14	23
44	31	34	25	23
45	24	0	18	0
46	61	67	55	56
47	43	22	37	11
48	29	54	23	43
49	53	63	47	52
50	38	61	32	50
51	57	41	51	30
52	22	10	16	0
53	40	35	34	24
54	76	53	70	42
55	48	48	42	37
56	49	73	43	62
57	64	45	58	34
58	25	22	19	11
59	29	24	23	13
60	42	38	36	27

## Sheet: Table S5
Table S5. Satisfaction with Decision Scale
Patient ID	Baseline Score		Post-intervention
	con	test	con	test
1	26	30	28	30
2	19	23	22	26
3	29	30	30	30
4	30	30	30	30
5	30	21	30	30
6	30	8	30	30
7	30	22	30	30
8	23	17	25	29
9	9	22	13	17
10	30	29	30	30
11	18	14	20	24
12	6	6	8	12
13	21	10	23	27
14	30	22	30	30
15	30	30	30	30
16	14	21	17	21
17	24	17	26	30
18	19	30	22	26
19	10	6	13	17
20	30	30	30	30
21	25	12	26	30
22	23	30	26	30
23	30	30	30	30
24	30	26	30	30
25	21	18	23	27
26	7	6	10	14
27	6	11	8	12
28	28	17	29	30
29	23	10	24	28
30	25	30	28	30
31	7	7	10	14
32	30	30	30	30
33	6	7	6	6
34	29	29	30	30
35	17	8	19	23
36	13	6	15	19
37	30	17	30	30
38	12	6	14	18
39	30	30	30	30
40	30	30	30	30
41	30	30	30	30
42	30	30	30	30
43	9	15	13	17
44	16	15	19	23
45	11	6	13	17
46	30	30	30	30
47	23	8	25	29
48	16	28	19	23
49	30	30	30	30
50	22	30	24	28
51	30	21	30	30
52	10	6	12	16
53	22	16	24	28
54	30	29	30	30
55	27	25	29	30
56	29	30	30	30
57	30	24	30	30
58	12	7	15	19
59	15	8	17	21
60	23	18	25	29
